# Supplementary material for: Social Fragility: Impact of Early Fertility and Domestic Violence in Colombia During the Pandemic
Source: Int J Environ Res Public Health. 2025 Mar 20;22(3):453. doi: 10.3390/ijerph22030453 (PMC11942471; doi:10.3390/ijerph22030453)
Supplement: Supplementary file 1 [file ijerph-22-00453-s001.zip]

Archive with 1 entries (1 files):
- ijerph-3509865-supplementary.html
